# Supplementary material for: Improved Metal-Free Approach for the Synthesis of Protected Thiol Containing Thymidine Nucleoside Phosphoramidite and Its Application for the Synthesis of Ligatable Oligonucleotide Conjugates
Source: Pharmaceutics. 2023 Jan 11;15(1):248. doi: 10.3390/pharmaceutics15010248 (PMC9865093; doi:10.3390/pharmaceutics15010248)
Supplement: Supplementary file 1 [file pharmaceutics-15-00248-s001.zip]

Archive with 1 entries (1 files):
- pharmaceutics-2131994-supplementary.pdf
